# Supplementary material for: Silicon/Hard Carbon Composites Synthesized from Phenolic Resin as Anode Materials for Lithium-Ion Batteries
Source: Nanomaterials (Basel). 2025 Mar 17;15(6):455. doi: 10.3390/nano15060455 (PMC11944807; doi:10.3390/nano15060455)
Supplement: Supplementary file 1 [file nanomaterials-15-00455-s001.zip]

Archive with 1 entries (1 files):
- nanomaterials-3503865-supplementary.pdf
